# Supplementary material for: Verification of Outer Hair Cell Motor Protein, Prestin, as a Serological Biomarker for Mouse Cochlear Damage
Source: Int J Mol Sci. 2024 Jul 2;25(13):7285. doi: 10.3390/ijms25137285 (PMC11241755; doi:10.3390/ijms25137285)
Supplement: Supplementary file 1 [file ijms-25-07285-s001.zip]

Archive with 1 entries (1 files):
- ijms-3029425-supplementary.pdf
